# Supplementary material for: Correction: Absence of anti-hypocretin receptor 2 autoantibodies in post pandemrix narcolepsy cases
Source: PLoS One. 2019 Mar 28;14(3):e0214340. doi: 10.1371/journal.pone.0214340 (PMC6438471; doi:10.1371/journal.pone.0214340)
Supplement: S1 File — (XLSX) [file pone.0214340.s005.xlsx]

## Sheet: S1 File of this Correction
S1 File of this Correction: ProImmune binding assay data for DQA1*01:02/DQB1*06:02
Peptide ID		REVEAL® Score at 0 h	REVEAL® Score at 24 h
1	MASQGTKRSYEQMET	31.3	31.3
2	GTKRSYEQMETDGER	25.7	25.7
3	SYEQMETDGERQNAT	19.1	19.1
4	METDGERQNATEIRA	30.7	30.7
5	GERQNATEIRASVGK	47.3	0
6	NATEIRASVGKMIGG	0	0
7	IRASVGKMIGGIGRF	5	5
8	VGKMIGGIGRFYIQM	56.9	36.6
9	IGGIGRFYIQMCTEL	108.6	79.5
10	GRFYIQMCTELKLSD	90.2	65.2
11	IQMCTELKLSDYEGR	70.3	35.9
12	TELKLSDYEGRLIQN	24.9	24.9
13	LSDYEGRLIQNSLTI	0	0
14	EGRLIQNSLTIERMV	6	6
15	IQNSLTIERMVLSAF	0	0
16	LTIERMVLSAFDERR	0.8	0
17	RMVLSAFDERRNKYL	66.2	12.3
18	SAFDERRNKYLEEHP	41.9	36.3
19	ERRNKYLEEHPSAGK	28.3	28.3
20	KYLEEHPSAGKDPKK	7.5	7.5
21	EHPSAGKDPKKTGGP	0	0
22	AGKDPKKTGGPIYRR	0	0
23	PKKTGGPIYRRVNGK	0	0
24	GGPIYRRVNGKWMRE	30.5	30.5
25	YRRVNGKWMRELILY	304.7	113.2
26	NGKWMRELILYDKEE	81.7	2
27	MRELILYDKEEIRRI	52.7	9.6
28	MRELILYDKEEMRRI	82.4	0
30	ILYDKEEIRRIWRQA	12.5	12.5
31. ILYDKEEMRRIWRQA		0	0
32. ILYDKEEIRRVWRQA		0	0
33. KEEIRRIWRQANNGD		0	0
34. KEEMRRIWRQANNGD		0	0
35. KEEIRRVWRQANNGD		116.3	48.4
36. RRIWRQANNGDDATA		93.9	0
37. RQANNGDDATAGLTH		129.9	0
38. NGDDATAGLTHMMIW		1.5	1.5
39. ATAGLTHMMIWHSNL		14.9	14.9
40. LTHMMIWHSNLNDAT		0	0
41. MIWHSNLNDATYQRT		0	0
42. SNLNDATYQRTRALV		44.6	0
43. DATYQRTRALVRTGM		43.7	43.7
44. QRTRALVRTGMDPRM		32.4	0
45. ALVRTGMDPRMCSLM		11.8	11.8
46. TGMDPRMCSLMQGST		0	0
47. PRMCSLMQGSTLPRR		0	0
48. SLMQGSTLPRRSGAA		0	0
49. GSTLPRRSGAAGAAV		0	0
51. GAAGAAVKGVGTMVM		0	0
52. AAVKGVGTMVMELVR		56.5	56.5
53. GVGTMVMELVRMIKR		89	0
54. MVMELVRMIKRGIND		61.3	0.8
55. LVRMIKRGINDRNFW		50.2	9.8
56. IKRGINDRNFWRGEN		0	0
57. INDRNFWRGENGRKT		0	0
58. NFWRGENGRKTRIAY		0	0
59. GENGRKTRIAYERMC		110.4	0
60. RKTRIAYERMCNILK		127.5	23.8
61. IAYERMCNILKGKFQ		145.5	0
62	RMCNILKGKFQTAAQ	0	0
63	ILKGKFQTAAQKAMM	12.1	12.1
64	KFQTAAQKAMMDQVR	0	0
65	AAQKAMMDQVRESRD	0	0
66	AMMDQVRESRDPGNA	0	0
67	QVRESRDPGNAEFED	55.1	51.5
68	SRDPGNAEFEDLTFL	0	0
69	GNAEFEDLTFLARSA	10.5	10.5
70	FEDLTFLARSALILR	0	0
71	TFLARSALILRGSVA	102.2	1.3
72	RSALILRGSVAHKSC	30.6	30.6
73	ILRGSVAHKSCLPAC	38.2	0
74	SVAHKSCLPACVYGP	26.2	2.7
75	KSCLPACVYGPAVAS	0	0
76	PACVYGPAVASGYDF	10.4	4.3
77	YGPAVASGYDFEREG	12.3	0
78	VASGYDFEREGYSLV	24.9	0
79	YDFEREGYSLVGIDP	10.3	0
80	REGYSLVGIDPFRLL	9.1	9.1
81	SLVGIDPFRLLQNSQ	33.9	3.3
82	IDPFRLLQNSQVYSL	53	0
83	RLLQNSQVYSLIRPN	0	0
84	NSQVYSLIRPNENPA	0	0
85	YSLIRPNENPAHKSQ	33.6	9.5
86	RPNENPAHKSQLVWM	40.4	0
87	NPAHKSQLVWMACHS	91.7	0
88	KSQLVWMACHSAAFE	113.5	0
89	VWMACHSAAFEDLRV	0	0
90	CHSAAFEDLRVLSFI	0	0
91. AFEDLRVLSFIKGTK		75.6	0
92. LRVLSFIKGTKVVPR		135.9	0
93. SFIKGTKVVPRGKLS		0	0
94. GTKVVPRGKLSTRGV		15.1	0
95. VPRGKLSTRGVQIAS		0	0
96. KLSTRGVQIASNENM		0	0
100. TMESSTLELRSRYWA		21.6	0
102. LRSRYWAIRTRSGGN		177	72.5
103. YWAIRTRSGGNTNQQ		0	0
104. RTRSGGNTNQQRASA		0	0
105. GGNTNQQRASAGQIS		0	0
106. NQQRASAGQISIQPT		0	0
107. ASAGQISIQPTFSVQ		0	0
108. QISIQPTFSVQRNLP		0	0
109. QPTFSVQRNLPFDRT		0	0
110. SVQRNLPFDRTTVMA		0	0
111. NLPFDRTTVMAAFTG		0	0
112. DRTTVMAAFTGNTEG		0	0
113. VMAAFTGNTEGRTSD		0	0
114. FTGNTEGRTSDMRTE		0	0
115. TEGRTSDMRTEIIRM		0	0
116. TSDMRTEIIRMMESA		0	0
117. RTEIIRMMESARPED		0	0
118. IRMMESARPEDVSFQ		0	0
119. ESARPEDVSFQGRGV		0	0
120. PEDVSFQGRGVFELS		0	0
121. SFQGRGVFELSDEKA		0	0
122. RGVFELSDEKAASPI		0	0
123. ELSDEKAASPIVPSF		0	0
124. EKAASPIVPSFDMSN		0	0
125. SPIVPSFDMSNEGSY		0	0
126. PSFDMSNEGSYFFGD		0	0
127. MSNEGSYFFGDNAEE		0	0
128. EGSYFFGDNAEEYDN		0	0
129. FLNPTDYDDEEFLRY		0	0
130. TDYDDEEFLRYLWRE		0	0
131. DEEFLRYLWREYLHP		0	0
132. NHDSNKGVTAACPHA		0	0
133. NHDSDKGVTAACPHA		0	0
134. DSNKGVTAACPHAGA		0	0
135. DSDKGVTAACPHAGA		0	0
136. AMERNAGSGIIISDT		0	0
137. RALLARSHVERTTDE		0	0
138. MNLPSTKVSWAAVTL		0	0
142. LLLLLLPPALLSSGA		0	0
143. LLPPALLSSGAAAQP		0	0
144. ALLSSGAAAQPLPDC		0	0
145. SGAAAQPLPDCCRQK		0	0
146. AQPLPDCCRQKTCSC		0	0
147. PDCCRQKTCSCRLYE		0	0
148. RQKTCSCRLYELLHG		50.7	50.7
149. CSCRLYELLHGAGNH		24.6	24.6
150. LYELLHGAGNHAAGI		0	0
151. LHGAGNHAAGILTLG		0	0
152. GNHAAGILTLGKRRS		0	0
153. AGILTLGKRRSGPPG		0	0
154. TLGKRRSGPPGLQGR		0	0
155. RRSGPPGLQGRLQRL		0	0
156. PPGLQGRLQRLLQAS		0	0
157. QGRLQRLLQASGNHA		0	0
158. QRLLQASGNHAAGIL		0	0
159. QASGNHAAGILTMGR		0	0
160. NHAAGILTMGRRAGA		14.9	0
161. GILTMGRRAGAEPAP		0	0
162. MGRRAGAEPAPRPCL		0	0
163. AGAEPAPRPCLGRRC		0	0
164. PAPRPCLGRRCSAPA		12.2	12.2
165. PCLGRRCSAPAAASV		55	55
166. RRCSAPAAASVAPGG		17.5	17.5
167. APAAASVAPGGQSGI		0	0
Positive Control		100.0 +/- 11.2	82.4 +/- 24.0
