# Supplementary material for: Correction: Absence of anti-hypocretin receptor 2 autoantibodies in post pandemrix narcolepsy cases
Source: PLoS One. 2019 Mar 28;14(3):e0214340. doi: 10.1371/journal.pone.0214340 (PMC6438471; doi:10.1371/journal.pone.0214340)
Supplement: S2 File — (XLSX) [file pone.0214340.s006.xlsx]

## Sheet: Sheet1
Proimmune					Competiton binding assay						Between our competition and Proimmune at 0h	Between our competition and Proimmune at 24h			Between our competition and Proimmune at 0h											Between our competition and Proimmune at 24h
Peptide ID	Sequence	REVEAL® Score at 0 h	REVEAL® Score at 24 h			% Bio-EBV	% Bio-EBV	100-(Mean of % Bio-EBV)		Correlation coefficient	0.0869805	0.00349198			SUMMARY OUTPUT											SUMMARY OUTPUT
1	MASQGTKRSYEQMET	31.3	31.3			102.42	107.396	-4.90819		R square	0.00795145	0.000260144
9	IGGIGRFYIQMCTEL	108.6	79.5			16.0447	14.9202	84.5175		P-value	0.289563	0.848373			Regression Statistics											Regression Statistics
10	GRFYIQMCTELKLSD	90.2	65.2			108.419	106.234	-7.3264							Multiple R	0.0891709										Multiple R	0.016129
17	RMVLSAFDERRNKYL	66.2	12.3			72.9514	71.2311	27.9087							R Square	0.00795145										R Square	0.000260144
18	SAFDERRNKYLEEHP	41.9	36.3			96.1407	99.4259	2.2167							Adjusted R Square	0.000915642										Adjusted R Square	-0.00683021
19	ERRNKYLEEHPSAGK	28.3	28.3			30.8352	31.3935	68.8857		NO. of peptides	<25% of Bio-EBV binding (or >75 in Proimmune)	25%-50% of Bio-EBV binding (or 50-75 in Proimmune)			Standard Error	30.0553										Standard Error	30.1716
20	KYLEEHPSAGKDPKK	7.5	7.5			91.6149	94.8706	6.75723		Competition	19	30			Observations	143										Observations	143
21	EHPSAGKDPKKTGGP	0	0			103.995	99.1998	-1.5974		Proimmune	16	11
22	AGKDPKKTGGPIYRR	0	0			104.27	104.754	-4.51203							ANOVA											ANOVA
41	MIWHSNLNDATYQRT	0	0			68.0285	70.4054	30.7831								df	SS	MS	F	Significance F							df	SS	MS	F	Significance F
42	SNLNDATYQRTRALV	44.6	0			89.1102	86.2339	12.328							Regression	1	1020.88	1020.88	1.13014	0.289563						Regression	1	33.3998	33.3998	0.0366899	0.848373
43	DATYQRTRALVRTGM	43.7	43.7			63.3572	59.3937	38.6246							Residual	141	127368	903.322								Residual	141	128356	910.326
44	QRTRALVRTGMDPRM	32.4	0			46.7973	45.4113	53.8957							Total	142	128389									Total	142	128389
45	ALVRTGMDPRMCSLM	11.8	11.8			74.5203	76.3133	24.5832
46	TGMDPRMCSLMQGST	0	0			56.1969	55.2925	44.2553			Proimmune	Competition				Coefficients	Standard Error	t Stat	P-value	Lower 95%	Upper 95%	Lower 95.0%	Upper 95.0%				Coefficients	Standard Error	t Stat	P-value	Lower 95%	Upper 95%	Lower 95.0%	Upper 95.0%
47	PRMCSLMQGSTLPRR	0	0			71.5634	70.5686	28.934		Total	158	More than 1446			Intercept	34.8619	2.87393	12.1304	1.22122e-23	29.1804	40.5435	29.1804	40.5435			Intercept	36.1334	2.75135	13.133	3.10104e-26	30.6942	41.5727	30.6942	41.5727
48	SLMQGSTLPRRSGAA	0	0			28.3973	27.5539	72.0244		Same sequence	144	144			31.3	0.0617234	0.0580609	1.06308	0.289563	-0.053059	0.176506	-0.053059	0.176506			31.3	0.0270528	0.141234	0.191546	0.848373	-0.252157	0.306263	-0.252157	0.306263
49	GSTLPRRSGAAGAAV	0	0			85.9272	85.3846	14.3441
56	IKRGINDRNFWRGEN	0	0			94.4538	92.2342	6.65598
62	RMCNILKGKFQTAAQ	0	0			70.5745	71.3805	29.0225
72	RSALILRGSVAHKSC	30.6	30.6			13.4162	13.7445	86.4197
73	ILRGSVAHKSCLPAC	38.2	0			27.3927	28.0611	72.2731
86	RPNENPAHKSQLVWM	40.4	0			64.3579	70.2363	32.7029
87	NPAHKSQLVWMACHS	91.7	0			38.7956	43.3057	58.9494
88	KSQLVWMACHSAAFE	113.5	0			53.0827	50.4738	48.2217
89	VWMACHSAAFEDLRV	0	0			51.5178	48.0123	50.2349
102	LRSRYWAIRTRSGGN	177	72.5			48.2876	55.7369	47.9878
103	YWAIRTRSGGNTNQQ	0	0			72.8334	74.9017	26.1324
121	SFQGRGVFELSDEKA	0	0			53.6922	48.6808	48.8135
126	PSFDMSNEGSYFFGD	0	0			72.7528	72.0804	27.5834
127	MSNEGSYFFGDNAEE	0	0			50.5328	49.3886	50.0393
32	ILYDKEEIRRVWRQA	0	0			91.2626	91.8023	8.46756
2	GTKRSYEQMETDGER	25.7	25.7			97.0146	97.2334	2.876
3	SYEQMETDGERQNAT	19.1	19.1			97.4121	97.4303	2.57883
4	METDGERQNATEIRA	30.7	30.7			51.3797	55.5382	46.5411
5	GERQNATEIRASVGK	47.3	0			8.55781	9.31623	91.063
6	NATEIRASVGKMIGG	0	0			20.0618	21.5568	79.1907
7	IRASVGKMIGGIGRF	5	5			85.9409	87.9536	13.0528
8	VGKMIGGIGRFYIQM	56.9	36.6			87.8746	84.8007	13.6624
11	IQMCTELKLSDYEGR	70.3	35.9			53.454	54.6584	45.9438
12	TELKLSDYEGRLIQN	24.9	24.9			88.3607	96.2212	7.70905
13	LSDYEGRLIQNSLTI	0	0			74.5514	74.3083	25.5701
14	EGRLIQNSLTIERMV	6	6			14.7684	14.7132	85.2592
15	IQNSLTIERMVLSAF	0	0			13.4138	13.1906	86.6978
16	LTIERMVLSAFDERR	0.8	0			69.8533	67.4025	31.3721
23	PKKTGGPIYRRVNGK	0	0			101.496	110.974	-6.23508
24	GGPIYRRVNGKWMRE	30.5	30.5			98.0863	101.786	0.0640856
25	YRRVNGKWMRELILY	304.7	113.2			17.3517	14.8988	83.8747
26	NGKWMRELILYDKEE	81.7	2			46.4753	40.9043	56.3102
27	MRELILYDKEEIRRI	52.7	9.6			89.8855	85.4614	12.3265
30	ILYDKEEIRRIWRQA	12.5	12.5			90.8954	91.1385	8.98303
33	KEEIRRIWRQANNGD	0	0			95.7438	93.1009	5.57765
36	RRIWRQANNGDDATA	93.9	0			99.5006	97.3504	1.57452
37	RQANNGDDATAGLTH	129.9	0			97.7703	100.537	0.846371
38	NGDDATAGLTHMMIW	1.5	1.5			32.14	28.7059	69.577
39	ATAGLTHMMIWHSNL	14.9	14.9			13.995	11.2503	87.3774
40	LTHMMIWHSNLNDAT	0	0			33.4969	30.602	67.9506
51	GAAGAAVKGVGTMVM	0	0			60.5432	57.2063	41.1253
52	AAVKGVGTMVMELVR	56.5	56.5			36.6371	34.6062	64.3784
53	GVGTMVMELVRMIKR	89	0			37.6691	33.9742	64.1784
54	MVMELVRMIKRGIND	61.3	0.8			63.3453	67.9152	34.3698
55	LVRMIKRGINDRNFW	50.2	9.8			98.3713	98.3912	1.61871
57	INDRNFWRGENGRKT	0	0			106.625	100.597	-3.61089
58	NFWRGENGRKTRIAY	0	0			108.791	100.778	-4.78432
59	GENGRKTRIAYERMC	110.4	0			80.2594	90.0491	14.8458
60	RKTRIAYERMCNILK	127.5	23.8			87.647	81.8815	15.2358
61	IAYERMCNILKGKFQ	145.5	0			35.4459	31.2959	66.6291
63	ILKGKFQTAAQKAMM	12.1	12.1			75.4972	76.6751	23.9139
64	KFQTAAQKAMMDQVR	0	0			99.5868	93.0014	3.70591
69	GNAEFEDLTFLARSA	10.5	10.5			26.1778	27.0088	73.4067
70	FEDLTFLARSALILR	0	0			38.1884	37.079	62.3663
71	TFLARSALILRGSVA	102.2	1.3			8.76425	8.28472	91.4755
74	SVAHKSCLPACVYGP	26.2	2.7			81.6229	82.8472	17.765
75	KSCLPACVYGPAVAS	0	0			75.3978	77.0949	23.7536
76	PACVYGPAVASGYDF	10.4	4.3			19.1196	16.8921	81.9942
77	YGPAVASGYDFEREG	12.3	0			81.9411	99.2067	9.4261
78	VASGYDFEREGYSLV	24.9	0			51.2044	59.7742	44.5107
79	YDFEREGYSLVGIDP	10.3	0			34.4979	36.71	64.396
80	REGYSLVGIDPFRLL	9.1	9.1			53.6661	59.1775	43.5782
81	SLVGIDPFRLLQNSQ	33.9	3.3			59.8581	65.133	37.5044
82	IDPFRLLQNSQVYSL	53	0			37.2514	46.0864	58.3311
83	RLLQNSQVYSLIRPN	0	0			50.909	42.9472	53.0719
84	NSQVYSLIRPNENPA	0	0			62.5877	54.6052	41.4035
85	YSLIRPNENPAHKSQ	33.6	9.5			98.8998	92.5033	4.29848
90	CHSAAFEDLRVLSFI	0	0			64.8633	66.688	34.2243
91	AFEDLRVLSFIKGTK	75.6	0			87.129	80.2683	16.3013
96	KLSTRGVQIASNENM	0	0			29.023	22.5569	74.2101
100	TMESSTLELRSRYWA	21.6	0			34.2657	33.281	66.2266
104	RTRSGGNTNQQRASA	0	0			80.9317	87.0106	16.0289
105	GGNTNQQRASAGQIS	0	0			79.3513	71.9326	24.358
106	NQQRASAGQISIQPT	0	0			33.7151	36.9942	64.6454
107	ASAGQISIQPTFSVQ	0	0			27.3975	27.2152	72.6936
108	QISIQPTFSVQRNLP	0	0			53.2692	57.811	44.4599
109	QPTFSVQRNLPFDRT	0	0			84.9323	84.9398	15.0639
115	TEGRTSDMRTEIIRM	0	0			49.3249	45.5103	52.5824
116	TSDMRTEIIRMMESA	0	0			6.97528	6.8381	93.0933
117	RTEIIRMMESARPED	0	0			10.1378	14.4711	87.6955
118	IRMMESARPEDVSFQ	0	0			45.3168	48.7368	52.9732
119	ESARPEDVSFQGRGV	0	0			89.9439	95.8011	7.12749
120	PEDVSFQGRGVFELS	0	0			63.0575	71.3463	32.7981
122	RGVFELSDEKAASPI	0	0			49.5279	49.4095	50.5313
123	ELSDEKAASPIVPSF	0	0			71.2805	72.9755	27.872
124	EKAASPIVPSFDMSN	0	0			63.8674	65.8292	35.1517
125	SPIVPSFDMSNEGSY	0	0			83.2561	84.8966	15.9236
110	SVQRNLPFDRTTVMA	0	0			57.2041	59.6807	41.5576
65	AAQKAMMDQVRESRD	0	0			22.3784	23.6036	77.009
66	AMMDQVRESRDPGNA	0	0			48.438	48.6146	51.4737
67	QVRESRDPGNAEFED	55.1	51.5			85.0695	96.0924	9.41907
68	SRDPGNAEFEDLTFL	0	0			85.1879	86.6649	14.0736
92	LRVLSFIKGTKVVPR	135.9	0			56.639	58.6541	42.3534
93	SFIKGTKVVPRGKLS	0	0			86.3838	91.3568	11.1297
94	GTKVVPRGKLSTRGV	15.1	0			108.542	106.537	-7.53914
95	VPRGKLSTRGVQIAS	0	0			62.3879	64.9181	36.347
111	NLPFDRTTVMAAFTG	0	0			21.8754	20.5069	78.8089
112	DRTTVMAAFTGNTEG	0	0			68.1049	68.6459	31.6246
113	VMAAFTGNTEGRTSD	0	0			98.1679	89.4293	6.20139
114	FTGNTEGRTSDMRTE	0	0			91.51	94.46	7.01498
138	MNLPSTKVSWAAVTL	0	0			10.9156	10.6014	89.2415
142	LLLLLLPPALLSSGA	0	0			41.4661	37.6466	60.4437
143	LLPPALLSSGAAAQP	0	0			78.5642	80.1571	20.6393
144	ALLSSGAAAQPLPDC	0	0			1.62039	1.85739	98.2611
145	SGAAAQPLPDCCRQK	0	0			85.4867	81.9842	16.2646
146	AQPLPDCCRQKTCSC	0	0			115.106	98.9652	-7.03548
147	PDCCRQKTCSCRLYE	0	0			102.134	93.2056	2.33
148	RQKTCSCRLYELLHG	50.7	50.7			93.495	90.8412	7.8319
149	CSCRLYELLHGAGNH	24.6	24.6			91.9187	86.4871	10.7971
150	LYELLHGAGNHAAGI	0	0			8.6228	7.81812	91.7795
151	LHGAGNHAAGILTLG	0	0			7.40475	5.34068	93.6273
152	GNHAAGILTLGKRRS	0	0			50.1164	44.1226	52.8805
153	AGILTLGKRRSGPPG	0	0			102.132	101.71	-1.92077
154	TLGKRRSGPPGLQGR	0	0			102.978	103.223	-3.10024
155	RRSGPPGLQGRLQRL	0	0			93.3434	94.6221	6.01722
156	PPGLQGRLQRLLQAS	0	0			94.5946	95.9311	4.73717
157	QGRLQRLLQASGNHA	0	0			92.9824	91.1636	7.92697
158	QRLLQASGNHAAGIL	0	0			30.8564	26.2873	71.4282
159	QASGNHAAGILTMGR	0	0			3.97382	4.03445	95.9959
160	NHAAGILTMGRRAGA	14.9	0			60.6435	58.3617	40.4974
161	GILTMGRRAGAEPAP	0	0			100.693	89.9235	4.6917
162	MGRRAGAEPAPRPCL	0	0			108.641	102.493	-5.56666
163	AGAEPAPRPCLGRRC	0	0			100.205	92.8722	3.46125
164	PAPRPCLGRRCSAPA	12.2	12.2			97.9401	90.3176	5.87117
165	PCLGRRCSAPAAASV	55	55			85.5501	83.8608	15.2945
166	RRCSAPAAASVAPGG	17.5	17.5			52.4203	46.4953	50.5422
167	APAAASVAPGGQSGI	0	0			58.3148	57.6755	42.0048
168	PositiveControl	100.0 +/- 11.2	82.4 +/- 24.0		Bio-EBV	99.4475	100.553	0

## Sheet: 0h chi square
	Stong	Other	Total
Proimmune positive	8	58	66
Proimmune negative	11	67	78
Total	19	125	144
Fisher's exact test
The two-tailed P value equals 0.8078
	Stong	Other	Total
Proimmune positive	8	58	66
Proimmune negative	11	67	78
Total	19	125	144
Chi-square with Yates correction
Chi squared equals 0.011 with 1 degrees of freedom.
The two-tailed P value equals 0.9180
	Stong+weak	Other	Total
Proimmune positive	22	44	66
Proimmune negative	27	51	78
Total	49	95	144
Fisher's exact test
The two-tailed P value equals 1.0000
	Stong+weak	Other	Total
Proimmune positive	22	44	66
Proimmune negative	27	51	78
Total	49	95	144
Chi-square with Yates correction
Chi squared equals 0.026 with 1 degrees of freedom.
The two-tailed P value equals 0.8715

## Sheet: 24h chi square
	Stong	Other	Total
Proimmune positive	7	37	44
Proimmune negative	12	88	100
Total	19	125	144
Fisher's exact test
The two-tailed P value equals 0.5949
	Stong	Other	Total
Proimmune positive	7	37	44
Proimmune negative	12	88	100
Total	19	125	144
Chi-square with Yates correction
Chi squared equals 0.138 with 1 degrees of freedom.
The two-tailed P value equals 0.7105
Stong+weak	Other	Total
Proimmune positive	13	31	44
Proimmune negative	36	64	100
Total	49	95	144
Fisher's exact test
The two-tailed P value equals 0.5673
Stong+weak	Other	Total
Proimmune positive	13	31	44
Proimmune negative	36	64	100
Total	49	95	144
Chi-square with Yates correction
Chi squared equals 0.316 with 1 degrees of freedom.
The two-tailed P value equals 0.5740
