# Supplementary material for: Correction: Absence of anti-hypocretin receptor 2 autoantibodies in post pandemrix narcolepsy cases
Source: PLoS One. 2019 Mar 28;14(3):e0214340. doi: 10.1371/journal.pone.0214340 (PMC6438471; doi:10.1371/journal.pone.0214340)
Supplement: S23 Table — (XLSX) [file pone.0214340.s009.xlsx]

## Sheet: raw
		Read #1	Read #2	Average	SD	% #1	% #2	% Average	% SD				REVEAL® Score at 0 h	REVEAL® Score at 24 h
HA-69	273-AMERNAGSGIIISDT-287	2572	3368	2970	562.857	7.01238	9.18262	8.0975	1.53459	HA273-287	136	AMERNAGSGIIISDT	0	0
HCRTR2-a (HCRTR234-45)	YDDEEFLRYLWR	40564	39767	40165.5	563.564	99.0937	97.1467	98.1202	1.37673	HCRTR2	129	FLNPTDYDDEEFLRY	0	0
HCRTR1-a	YEDEFLRYLWR	40801	37149	38975	2582.35	99.6727	90.7512	95.2119	6.30843	HCRTR2	130	TDYDDEEFLRYLWRE	0	0
HCRTR2-L (HCRTR234-45)	YDDEEFLRYLWR	40264	41480	40872	859.842	98.3608	101.331	99.8461	2.10051	HCRTR2	131	DEEFLRYLWREYLHP	0	0
NP116I-21mer	RELILYDKEEIRRIWRQANNG	38496	37149	37822.5	952.473	94.0418	90.7512	92.3965	2.32679	EBV	137	RALLARSHVERTTDE	0	0
NP116M-21mer	RELILYDKEEMRRIWRQANNG	31545	32184	31864.5	451.841	77.0612	78.6222	77.8417	1.1038		27	MRELILYDKEEIRRI	52.7	9.6
NP151M (NP109-123 116M)	ILYDKEEMRRIWRQA	37193	39066	38129.5	1324.41	90.8587	95.4342	93.1465	3.2354		28	MRELILYDKEEMRRI	82.4	0
NP151I-a (NP111-121 116I)	YDKEEIRRIWR	41549	42149	41849	424.264	101.5	102.966	102.233	1.03643		30	ILYDKEEIRRIWRQA	12.5	12.5
NP151M-a (NP111-121 116M)	YDKEEMRRIWR	39884	39475	39679.5	289.207	97.4325	96.4334	96.9329	0.706502		31	ILYDKEEMRRIWRQA	0	0
NP-116M (NP111-121 116M)	YDKEEMRRIWR	41969	40465	41217	1063.49	102.526	98.8518	100.689	2.59799		33	KEEIRRIWRQANNGD	0	0
NP-116I (NP111-121 116I)	YDKEEIRRIWR	38868	40696	39782	1292.59	94.9505	99.4161	97.1833	3.15767		34	KEEMRRIWRQANNGD	0	0
Bio-EBV	Bio-(GGG)RALLARSHVERTTDE	41362	40508	40935	603.869	101.043	98.9569	100	1.47519			Positive control	100.0 ± 11.2	82.4 ± 24.0
DQ+DM		436	-92	172	373.352	1.0651	-0.224747	0.420178	0.912062

## Sheet: Edited
Competition binding with EBV epitope					Proimmune results
Peptide name	Sequence	Mean (%)	SD (%)		Note	Peptide ID	Sequence	REVEAL® Score at 0 h	REVEAL® Score at 24 h
HA69	AMERNAG SGIIISDT	8.0975	1.53459		HA273-287	136	AMERNAG SGIIISDT	0	0
HCRTR2-a (HCRTR234-45)	YDDEEFLRYLWR	98.1202	1.37673		HCRTR2	129	FLNPTDYD DEEFLRY	0	0
HCRTR1-a	YEDEFLRYLWR	95.2119	6.30843		HCRTR2	130	TDYDDEEF LRYLWRE	0	0
HCRTR2-L (HCRTR234-45)	YDDEEFLRYLWR	99.8461	2.10051		HCRTR2	131	DEEFLRYL WREYLHP	0	0
NP116I-21mer	RELILYDKEEIR RIWRQANNG	92.3965	2.32679		NP (116I)	27	MRELILYD KEEIRRI	52.7	9.6
NP116M-21mer	RELILYDKEEM RRIWRQANNG	77.8417	1.1038		NP (116M)	28	MRELILYD KEEMRRI	82.4	0
NP151M (NP109-123 116M)	ILYDKEEM RRIWRQA	93.1465	3.2354		NP (116I)	30	ILYDKEEI RRIWRQA	12.5	12.5
NP151I-a (NP111-121 116I)	YDKEEIRRIWR	102.233	1.03643		NP (116M)	31	ILYDKEEM RRIWRQA	0	0
NP151M-a (NP111-121 116M)	YDKEEMRRIWR	96.9329	0.706502		NP (116I)	33	KEEIRRIW RQANNGD	0	0
NP-116M (NP111-121 116M)	YDKEEMRRIWR	100.689	2.59799		NP (116M)	34	KEEMRRIW RQANNGD	0	0
NP-116I (NP111-121 116I)	YDKEEIRRIWR	97.1833	3.15767			Positive control		100.0 ± 11.2	82.4 ± 24.0
Bio-EBV	Bio-(GGG)RAL LARSHVERTTDE	100	1.47519		EBV	137	RALLARSH VERTTDE	0	0
DQ+DM		0.420178	0.912062
